# Supplementary material for: Effect of SARS-CoV-2 Breakthrough Infection on HIV Reservoirs and T-Cell Immune Recovery in 3-Dose Vaccinated People Living with HIV
Source: Viruses. 2023 Dec 14;15(12):2427. doi: 10.3390/v15122427 (PMC10748120; doi:10.3390/v15122427)
Supplement: Supplementary file 1 [file viruses-15-02427-s001.zip]

Archive with 1 entries (1 files):
- viruses-2726371-supplementary.pdf
